# Supplementary material for: The efficacy of a range of hygiene measures for boot cleaning to protect natural vegetation from Phytophthora cinnamomi
Source: Sci Rep. 2023 Apr 10;13:5825. doi: 10.1038/s41598-023-32681-7 (PMC10086047; doi:10.1038/s41598-023-32681-7)
Supplement: Supplementary file 1 — Supplementary Information. [file 41598_2023_32681_MOESM1_ESM.xlsx]

## Sheet: Raw data
Equipment	Soil_type	Treatment	Volunteer	Gender_age_Group	Boot_size	Test_result
1	Loam_wet	BAC	3	F1	B	1
1	Loam_wet	BAC	3	F1	B	1
1	Loam_wet	BAC	3	F1	A	1
1	Loam_wet	BAC	3	F1	A	1
1	Loam_wet	BAC	13	F2	A	1
1	Loam_wet	BAC	13	F2	A	1
1	Loam_wet	BAC	13	F2	B	1
1	Loam_wet	BAC	13	F2	B	1
1	Loam_wet	BAC	13	F2	A	1
1	Loam_wet	BAC	13	F2	B	1
1	Loam_wet	BAC	15	F1	B	1
1	Loam_wet	BAC	15	F1	A	1
1	Loam_wet	BAC	15	F1	B	1
1	Loam_wet	BAC	15	F1	A	1
1	Loam_wet	BAC	18	M2	B	1
1	Loam_wet	BAC	18	M2	A	1
1	Loam_wet	BAC	18	M2	A	1
1	Loam_wet	BAC	18	M2	B	1
1	Loam_wet	BAC	18	M2	A	1
1	Loam_wet	BAC	18	M2	B	1
1	Loam_wet	Brush	11	F2	B	1
1	Loam_wet	Brush	11	F2	A	1
1	Loam_wet	Brush	11	F2	B	1
1	Loam_wet	Brush	11	F2	B	1
1	Loam_wet	Brush	11	F2	A	1
1	Loam_wet	Brush	11	F2	A	1
1	Loam_wet	Brush	11	F2	B	0
1	Loam_wet	Brush	18	M2	A	1
1	Loam_wet	Brush	18	M2	A	1
1	Loam_wet	Brush	18	M2	B	1
1	Loam_wet	Brush	18	M2	A	1
1	Loam_wet	Brush	18	M2	A	1
1	Loam_wet	Brush	18	M2	A	1
1	Loam_wet	Brush	18	M2	A	1
1	Loam_wet	Brush	18	M2	B	0
1	Loam_wet	Brush	22	M1	B	1
1	Loam_wet	Brush	22	M1	B	1
1	Loam_wet	Brush	22	M1	B	1
1	Loam_wet	Brush	22	M1	A	1
1	Loam_wet	Brush	22	M1	B	1
1	Loam_wet	Brush_BAC	3	F1	B	1
1	Loam_wet	Brush_BAC	3	F1	A	1
1	Loam_wet	Brush_BAC	3	F1	B	1
1	Loam_wet	Brush_BAC	3	F1	B	1
1	Loam_wet	Brush_BAC	13	F2	B	1
1	Loam_wet	Brush_BAC	13	F2	A	1
1	Loam_wet	Brush_BAC	13	F2	A	1
1	Loam_wet	Brush_BAC	13	F2	B	0
1	Loam_wet	Brush_BAC	13	F2	B	1
1	Loam_wet	Brush_BAC	13	F2	B	0
1	Loam_wet	Brush_BAC	13	F2	B	1
1	Loam_wet	Brush_BAC	13	F2	B	1
1	Loam_wet	Brush_BAC	18	M2	A	1
1	Loam_wet	Brush_BAC	18	M2	A	1
1	Loam_wet	Brush_BAC	18	M2	B	1
1	Loam_wet	Brush_BAC	18	M2	B	1
1	Loam_wet	Brush_BAC	18	M2	B	1
1	Loam_wet	Brush_BAC	18	M2	A	0
1	Loam_wet	Brush_BAC	18	M2	A	0
1	Loam_wet	Brush_BAC	18	M2	B	0
1	Loam_wet	Brush_Metho	3	F1	B	1
1	Loam_wet	Brush_Metho	3	F1	B	1
1	Loam_wet	Brush_Metho	3	F1	A	1
1	Loam_wet	Brush_Metho	3	F1	A	0
1	Loam_wet	Brush_Metho	13	F2	B	0
1	Loam_wet	Brush_Metho	13	F2	A	0
1	Loam_wet	Brush_Metho	18	M2	B	1
1	Loam_wet	Brush_Metho	18	M2	B	1
1	Loam_wet	Brush_Metho	18	M2	A	0
1	Loam_wet	Brush_Metho	18	M2	B	0
1	Loam_wet	Brush_Metho	18	M2	A	0
1	Loam_wet	Brush_Metho	18	M2	B	0
1	Loam_wet	Brush_Metho	18	M2	B	0
1	Loam_wet	Brush_Metho	18	M2	A	0
1	Loam_wet	Brush_Metho	22	M1	B	1
1	Loam_wet	Brush_Metho	22	M1	B	0
1	Loam_wet	Brush_Metho	22	M1	B	0
1	Loam_wet	Brush_Metho	22	M1	B	0
1	Loam_wet	Brush_Metho	22	M1	A	0
1	Loam_wet	Brush_Metho	22	M1	B	0
1	Loam_wet	Control	3	F1	B	1
1	Loam_wet	Control	3	F1	B	1
1	Loam_wet	Control	3	F1	B	1
1	Loam_wet	Control	3	F1	B	1
1	Loam_wet	Control	11	F2	B	1
1	Loam_wet	Control	13	F2	B	1
1	Loam_wet	Control	13	F2	B	1
1	Loam_wet	Control	13	F2	A	1
1	Loam_wet	Control	13	F2	A	1
1	Loam_wet	Control	15	F1	A	1
1	Loam_wet	Control	15	F1	A	1
1	Loam_wet	Control	18	M2	B	1
1	Loam_wet	Control	18	M2	B	1
1	Loam_wet	Control	18	M2	B	1
1	Loam_wet	Control	18	M2	B	1
1	Loam_wet	Control	18	M2	B	1
1	Loam_wet	Control	18	M2	A	1
1	Loam_wet	Control	18	M2	A	1
1	Loam_wet	Control	22	M1	B	1
1	Loam_wet	Control	22	M1	B	1
1	Loam_wet	Metho	3	F1	B	1
1	Loam_wet	Metho	3	F1	A	1
1	Loam_wet	Metho	3	F1	B	1
1	Loam_wet	Metho	3	F1	B	1
1	Loam_wet	Metho	3	F1	B	0
1	Loam_wet	Metho	13	F2	B	0
1	Loam_wet	Metho	13	F2	B	0
1	Loam_wet	Metho	13	F2	A	1
1	Loam_wet	Metho	13	F2	B	1
1	Loam_wet	Metho	13	F2	A	1
1	Loam_wet	Metho	15	F1	A	0
1	Loam_wet	Metho	15	F1	B	0
1	Loam_wet	Metho	15	F1	B	0
1	Loam_wet	Metho	15	F1	B	0
1	Loam_wet	Metho	15	F1	B	1
1	Loam_wet	Metho	18	M2	B	1
1	Loam_wet	Metho	18	M2	B	1
1	Loam_wet	Metho	18	M2	B	1
1	Loam_wet	Metho	18	M2	B	1
1	Loam_wet	Metho	18	M2	B	1
1	Loam_dry	BAC	9	M1	B	1
1	Loam_dry	BAC	9	M1	B	0
1	Loam_dry	BAC	9	M1	A	0
1	Loam_dry	BAC	9	M1	A	0
1	Loam_dry	BAC	9	M1	B	1
1	Loam_dry	BAC	9	M1	B	1
1	Loam_dry	BAC	15	F1	B	1
1	Loam_dry	BAC	15	F1	A	1
1	Loam_dry	BAC	15	F1	A	1
1	Loam_dry	BAC	15	F1	B	1
1	Loam_dry	BAC	15	F1	B	0
1	Loam_dry	BAC	18	M2	B	1
1	Loam_dry	BAC	18	M2	B	1
1	Loam_dry	BAC	18	M2	B	0
1	Loam_dry	BAC	18	M2	B	0
1	Loam_dry	BAC	18	M2	B	0
1	Loam_dry	BAC	23	M2	B	0
1	Loam_dry	BAC	23	M2	B	0
1	Loam_dry	BAC	23	M2	B	0
1	Loam_dry	BAC	23	M2	B	1
1	Loam_dry	Brush	5	M1	A	0
1	Loam_dry	Brush	5	M1	B	0
1	Loam_dry	Brush	5	M1	A	0
1	Loam_dry	Brush	9	M1	B	0
1	Loam_dry	Brush	9	M1	B	0
1	Loam_dry	Brush	18	M2	B	0
1	Loam_dry	Brush	18	M2	A	0
1	Loam_dry	Brush	18	M2	A	0
1	Loam_dry	Brush	18	M2	B	0
1	Loam_dry	Brush	18	M2	A	0
1	Loam_dry	Brush	18	M2	B	0
1	Loam_dry	Brush	18	M2	B	0
1	Loam_dry	Brush	18	M2	B	0
1	Loam_dry	Brush	18	M2	A	1
1	Loam_dry	Brush	18	M2	A	0
1	Loam_dry	Brush	18	M2	A	0
1	Loam_dry	Brush	18	M2	B	0
1	Loam_dry	Brush	18	M2	B	0
1	Loam_dry	Brush	18	M2	B	0
1	Loam_dry	Brush	18	M2	A	0
1	Loam_dry	Brush_BAC	9	M1	A	0
1	Loam_dry	Brush_BAC	9	M1	A	0
1	Loam_dry	Brush_BAC	9	M1	B	0
1	Loam_dry	Brush_BAC	9	M1	B	0
1	Loam_dry	Brush_BAC	9	M1	B	0
1	Loam_dry	Brush_BAC	9	M1	B	0
1	Loam_dry	Brush_BAC	9	M1	A	0
1	Loam_dry	Brush_BAC	9	M1	B	0
1	Loam_dry	Brush_BAC	9	M1	B	0
1	Loam_dry	Brush_BAC	9	M1	B	0
1	Loam_dry	Brush_BAC	18	M2	B	0
1	Loam_dry	Brush_BAC	18	M2	B	0
1	Loam_dry	Brush_BAC	18	M2	B	0
1	Loam_dry	Brush_BAC	18	M2	A	0
1	Loam_dry	Brush_BAC	18	M2	B	0
1	Loam_dry	Brush_BAC	18	M2	A	0
1	Loam_dry	Brush_BAC	18	M2	A	1
1	Loam_dry	Brush_BAC	18	M2	A	1
1	Loam_dry	Brush_BAC	18	M2	B	0
1	Loam_dry	Brush_BAC	18	M2	A	0
1	Loam_dry	Brush_Metho	9	M1	B	0
1	Loam_dry	Brush_Metho	9	M1	A	0
1	Loam_dry	Brush_Metho	9	M1	A	0
1	Loam_dry	Brush_Metho	9	M1	A	0
1	Loam_dry	Brush_Metho	9	M1	B	0
1	Loam_dry	Brush_Metho	9	M1	B	0
1	Loam_dry	Brush_Metho	9	M1	B	0
1	Loam_dry	Brush_Metho	9	M1	B	0
1	Loam_dry	Brush_Metho	9	M1	A	0
1	Loam_dry	Brush_Metho	18	M2	B	0
1	Loam_dry	Brush_Metho	18	M2	B	0
1	Loam_dry	Brush_Metho	18	M2	A	0
1	Loam_dry	Brush_Metho	18	M2	B	0
1	Loam_dry	Brush_Metho	18	M2	B	0
1	Loam_dry	Brush_Metho	18	M2	B	0
1	Loam_dry	Brush_Metho	18	M2	B	0
1	Loam_dry	Brush_Metho	18	M2	A	0
1	Loam_dry	Brush_Metho	18	M2	B	0
1	Loam_dry	Brush_Metho	18	M2	A	0
1	Loam_dry	Brush_Metho	18	M2	A	0
1	Loam_dry	Control	9	M1	B	0
1	Loam_dry	Control	9	M1	B	1
1	Loam_dry	Control	9	M1	A	0
1	Loam_dry	Control	9	M1	A	0
1	Loam_dry	Control	9	M1	B	1
1	Loam_dry	Control	9	M1	A	0
1	Loam_dry	Control	15	F1	A	1
1	Loam_dry	Control	15	F1	B	0
1	Loam_dry	Control	18	M2	B	0
1	Loam_dry	Control	18	M2	A	1
1	Loam_dry	Control	18	M2	B	0
1	Loam_dry	Control	18	M2	A	0
1	Loam_dry	Control	18	M2	A	1
1	Loam_dry	Control	18	M2	B	1
1	Loam_dry	Control	18	M2	B	1
1	Loam_dry	Control	18	M2	A	1
1	Loam_dry	Control	18	M2	A	1
1	Loam_dry	Control	18	M2	A	0
1	Loam_dry	Control	23	M2	B	0
1	Loam_dry	Control	23	M2	B	1
1	Loam_dry	Metho	9	M1	A	0
1	Loam_dry	Metho	9	M1	A	0
1	Loam_dry	Metho	9	M1	B	0
1	Loam_dry	Metho	9	M1	A	1
1	Loam_dry	Metho	9	M1	A	0
1	Loam_dry	Metho	15	F1	B	0
1	Loam_dry	Metho	15	F1	B	0
1	Loam_dry	Metho	15	F1	A	0
1	Loam_dry	Metho	15	F1	B	0
1	Loam_dry	Metho	15	F1	A	0
1	Loam_dry	Metho	18	M2	A	0
1	Loam_dry	Metho	18	M2	A	0
1	Loam_dry	Metho	18	M2	B	0
1	Loam_dry	Metho	18	M2	B	0
1	Loam_dry	Metho	18	M2	A	0
1	Loam_dry	Metho	23	M2	B	0
1	Loam_dry	Metho	23	M2	B	0
1	Loam_dry	Metho	23	M2	B	0
1	Loam_dry	Metho	23	M2	B	0
1	Loam_dry	Metho	23	M2	B	0
1	Sand_wet	BAC	3	F1	B	1
1	Sand_wet	BAC	3	F1	A	1
1	Sand_wet	BAC	3	F1	B	1
1	Sand_wet	BAC	3	F1	A	0
1	Sand_wet	BAC	9	M1	B	1
1	Sand_wet	BAC	9	M1	A	1
1	Sand_wet	BAC	9	M1	B	1
1	Sand_wet	BAC	9	M1	A	1
1	Sand_wet	BAC	9	M1	B	1
1	Sand_wet	BAC	26	F2	A	0
1	Sand_wet	BAC	26	F2	B	1
1	Sand_wet	BAC	26	F2	B	0
1	Sand_wet	BAC	26	F2	B	1
1	Sand_wet	BAC	26	F2	A	1
1	Sand_wet	BAC	26	F2	B	1
1	Sand_wet	BAC	27	F1	B	0
1	Sand_wet	BAC	27	F1	B	0
1	Sand_wet	BAC	27	F1	B	0
1	Sand_wet	BAC	27	F1	B	1
1	Sand_wet	BAC	27	F1	B	1
1	Sand_wet	Brush	6	M2	B	1
1	Sand_wet	Brush	6	M2	A	1
1	Sand_wet	Brush	6	M2	B	0
1	Sand_wet	Brush	6	M2	A	0
1	Sand_wet	Brush	18	M2	B	1
1	Sand_wet	Brush	18	M2	B	1
1	Sand_wet	Brush	18	M2	A	1
1	Sand_wet	Brush	18	M2	A	0
1	Sand_wet	Brush	18	M2	B	0
1	Sand_wet	Brush	18	M2	B	0
1	Sand_wet	Brush	18	M2	B	0
1	Sand_wet	Brush	18	M2	A	0
1	Sand_wet	Brush	18	M2	A	0
1	Sand_wet	Brush	18	M2	B	0
1	Sand_wet	Brush	18	M2	B	0
1	Sand_wet	Brush	18	M2	A	0
1	Sand_wet	Brush	24	F2	A	0
1	Sand_wet	Brush	24	F2	B	0
1	Sand_wet	Brush	24	F2	B	1
1	Sand_wet	Brush	24	F2	B	1
1	Sand_wet	Brush_BAC	6	M2	B	0
1	Sand_wet	Brush_BAC	6	M2	A	0
1	Sand_wet	Brush_BAC	6	M2	B	0
1	Sand_wet	Brush_BAC	9	M1	B	1
1	Sand_wet	Brush_BAC	9	M1	A	1
1	Sand_wet	Brush_BAC	9	M1	B	1
1	Sand_wet	Brush_BAC	9	M1	A	1
1	Sand_wet	Brush_BAC	9	M1	B	1
1	Sand_wet	Brush_BAC	9	M1	A	1
1	Sand_wet	Brush_BAC	10	M1	B	1
1	Sand_wet	Brush_BAC	10	M1	B	0
1	Sand_wet	Brush_BAC	10	M1	A	0
1	Sand_wet	Brush_BAC	18	M2	B	1
1	Sand_wet	Brush_BAC	18	M2	B	1
1	Sand_wet	Brush_BAC	18	M2	B	1
1	Sand_wet	Brush_BAC	18	M2	B	1
1	Sand_wet	Brush_BAC	18	M2	B	0
1	Sand_wet	Brush_BAC	27	F1	B	0
1	Sand_wet	Brush_BAC	27	F1	A	0
1	Sand_wet	Brush_BAC	27	F1	B	0
1	Sand_wet	Brush_Metho	6	M2	A	1
1	Sand_wet	Brush_Metho	6	M2	A	0
1	Sand_wet	Brush_Metho	6	M2	B	0
1	Sand_wet	Brush_Metho	6	M2	B	0
1	Sand_wet	Brush_Metho	6	M2	A	0
1	Sand_wet	Brush_Metho	9	M1	A	1
1	Sand_wet	Brush_Metho	9	M1	B	1
1	Sand_wet	Brush_Metho	9	M1	A	1
1	Sand_wet	Brush_Metho	9	M1	B	1
1	Sand_wet	Brush_Metho	10	M1	A	1
1	Sand_wet	Brush_Metho	10	M1	B	1
1	Sand_wet	Brush_Metho	10	M1	A	1
1	Sand_wet	Brush_Metho	10	M1	A	0
1	Sand_wet	Brush_Metho	10	M1	A	0
1	Sand_wet	Brush_Metho	10	M1	B	0
1	Sand_wet	Brush_Metho	18	M2	B	0
1	Sand_wet	Brush_Metho	18	M2	B	0
1	Sand_wet	Brush_Metho	18	M2	B	0
1	Sand_wet	Brush_Metho	18	M2	B	0
1	Sand_wet	Brush_Metho	24	F2	A	0
1	Sand_wet	Control	3	F1	B	0
1	Sand_wet	Control	3	F1	B	1
1	Sand_wet	Control	3	F1	A	1
1	Sand_wet	Control	6	M2	A	0
1	Sand_wet	Control	6	M2	B	1
1	Sand_wet	Control	9	M1	B	0
1	Sand_wet	Control	9	M1	B	0
1	Sand_wet	Control	9	M1	B	1
1	Sand_wet	Control	9	M1	B	1
1	Sand_wet	Control	10	M1	A	0
1	Sand_wet	Control	10	M1	A	1
1	Sand_wet	Control	18	M2	B	0
1	Sand_wet	Control	18	M2	B	0
1	Sand_wet	Control	18	M2	B	1
1	Sand_wet	Control	18	M2	B	1
1	Sand_wet	Control	24	F2	A	1
1	Sand_wet	Control	26	F2	A	0
1	Sand_wet	Control	26	F2	A	1
1	Sand_wet	Control	27	F1	A	0
1	Sand_wet	Control	27	F1	B	1
1	Sand_wet	Metho	3	F1	B	0
1	Sand_wet	Metho	3	F1	B	0
1	Sand_wet	Metho	3	F1	A	0
1	Sand_wet	Metho	3	F1	B	0
1	Sand_wet	Metho	9	M1	B	0
1	Sand_wet	Metho	9	M1	B	0
1	Sand_wet	Metho	9	M1	A	0
1	Sand_wet	Metho	9	M1	A	0
1	Sand_wet	Metho	9	M1	B	0
1	Sand_wet	Metho	9	M1	A	0
1	Sand_wet	Metho	10	M1	B	0
1	Sand_wet	Metho	10	M1	A	0
1	Sand_wet	Metho	10	M1	A	0
1	Sand_wet	Metho	26	F2	A	0
1	Sand_wet	Metho	26	F2	A	0
1	Sand_wet	Metho	27	F1	A	0
1	Sand_wet	Metho	27	F1	A	0
1	Sand_wet	Metho	27	F1	A	0
1	Sand_wet	Metho	27	F1	A	0
1	Sand_wet	Metho	27	F1	B	0
1	Sand_dry	BAC	2	F1	B	0
1	Sand_dry	BAC	2	F1	B	0
1	Sand_dry	BAC	2	F1	A	1
1	Sand_dry	BAC	2	F1	A	1
1	Sand_dry	BAC	2	F1	A	1
1	Sand_dry	BAC	2	F1	A	0
1	Sand_dry	BAC	2	F1	B	0
1	Sand_dry	BAC	2	F1	B	0
1	Sand_dry	BAC	2	F1	A	0
1	Sand_dry	BAC	2	F1	A	1
1	Sand_dry	BAC	2	F1	A	1
1	Sand_dry	BAC	14	M2	A	0
1	Sand_dry	BAC	14	M2	B	0
1	Sand_dry	BAC	14	M2	A	0
1	Sand_dry	BAC	14	M2	B	0
1	Sand_dry	BAC	14	M2	B	0
1	Sand_dry	BAC	14	M2	B	0
1	Sand_dry	BAC	14	M2	B	0
1	Sand_dry	BAC	14	M2	A	0
1	Sand_dry	BAC	14	M2	B	0
1	Sand_dry	Brush	9	M1	A	0
1	Sand_dry	Brush	9	M1	B	0
1	Sand_dry	Brush	9	M1	B	0
1	Sand_dry	Brush	9	M1	A	0
1	Sand_dry	Brush	9	M1	B	0
1	Sand_dry	Brush	9	M1	A	0
1	Sand_dry	Brush	9	M1	B	0
1	Sand_dry	Brush	9	M1	A	0
1	Sand_dry	Brush	9	M1	A	0
1	Sand_dry	Brush	9	M1	A	0
1	Sand_dry	Brush	14	M2	A	0
1	Sand_dry	Brush	14	M2	B	0
1	Sand_dry	Brush	14	M2	B	0
1	Sand_dry	Brush	14	M2	A	0
1	Sand_dry	Brush	18	M2	A	0
1	Sand_dry	Brush	18	M2	A	0
1	Sand_dry	Brush	18	M2	B	0
1	Sand_dry	Brush	18	M2	B	0
1	Sand_dry	Brush	18	M2	B	0
1	Sand_dry	Brush	18	M2	B	0
1	Sand_dry	Brush_BAC	2	F1	B	0
1	Sand_dry	Brush_BAC	2	F1	B	0
1	Sand_dry	Brush_BAC	2	F1	A	0
1	Sand_dry	Brush_BAC	2	F1	B	0
1	Sand_dry	Brush_BAC	2	F1	A	0
1	Sand_dry	Brush_BAC	2	F1	A	0
1	Sand_dry	Brush_BAC	9	M1	A	0
1	Sand_dry	Brush_BAC	9	M1	B	0
1	Sand_dry	Brush_BAC	9	M1	B	0
1	Sand_dry	Brush_BAC	9	M1	B	0
1	Sand_dry	Brush_BAC	9	M1	B	0
1	Sand_dry	Brush_BAC	14	M2	B	0
1	Sand_dry	Brush_BAC	14	M2	B	0
1	Sand_dry	Brush_BAC	14	M2	B	0
1	Sand_dry	Brush_BAC	14	M2	B	0
1	Sand_dry	Brush_BAC	18	M2	B	0
1	Sand_dry	Brush_BAC	18	M2	B	0
1	Sand_dry	Brush_BAC	18	M2	B	0
1	Sand_dry	Brush_BAC	18	M2	B	0
1	Sand_dry	Brush_BAC	18	M2	B	0
1	Sand_dry	Brush_Metho	9	M1	B	0
1	Sand_dry	Brush_Metho	9	M1	A	0
1	Sand_dry	Brush_Metho	9	M1	B	0
1	Sand_dry	Brush_Metho	9	M1	A	0
1	Sand_dry	Brush_Metho	9	M1	A	0
1	Sand_dry	Brush_Metho	9	M1	A	0
1	Sand_dry	Brush_Metho	9	M1	A	0
1	Sand_dry	Brush_Metho	9	M1	B	0
1	Sand_dry	Brush_Metho	9	M1	B	0
1	Sand_dry	Brush_Metho	14	M2	A	0
1	Sand_dry	Brush_Metho	14	M2	A	0
1	Sand_dry	Brush_Metho	14	M2	A	0
1	Sand_dry	Brush_Metho	14	M2	B	0
1	Sand_dry	Brush_Metho	14	M2	B	0
1	Sand_dry	Brush_Metho	18	M2	B	0
1	Sand_dry	Brush_Metho	18	M2	A	0
1	Sand_dry	Brush_Metho	18	M2	B	0
1	Sand_dry	Brush_Metho	18	M2	B	0
1	Sand_dry	Brush_Metho	18	M2	B	0
1	Sand_dry	Brush_Metho	18	M2	B	0
1	Sand_dry	Control	2	F1	B	0
1	Sand_dry	Control	2	F1	B	0
1	Sand_dry	Control	2	F1	B	0
1	Sand_dry	Control	9	M1	B	0
1	Sand_dry	Control	9	M1	B	0
1	Sand_dry	Control	9	M1	A	0
1	Sand_dry	Control	9	M1	B	0
1	Sand_dry	Control	9	M1	B	1
1	Sand_dry	Control	14	M2	A	1
1	Sand_dry	Control	14	M2	B	0
1	Sand_dry	Control	14	M2	B	1
1	Sand_dry	Control	14	M2	B	1
1	Sand_dry	Control	14	M2	B	0
1	Sand_dry	Control	14	M2	A	1
1	Sand_dry	Control	18	M2	B	0
1	Sand_dry	Control	18	M2	A	1
1	Sand_dry	Control	18	M2	B	1
1	Sand_dry	Control	18	M2	A	0
1	Sand_dry	Control	18	M2	B	0
1	Sand_dry	Control	18	M2	B	1
1	Sand_dry	Metho	14	M2	B	0
1	Sand_dry	Metho	14	M2	A	0
1	Sand_dry	Metho	14	M2	A	0
1	Sand_dry	Metho	14	M2	B	0
1	Sand_dry	Metho	14	M2	A	0
1	Sand_dry	Metho	14	M2	A	1
1	Sand_dry	Metho	14	M2	A	0
1	Sand_dry	Metho	14	M2	B	0
1	Sand_dry	Metho	18	M2	B	0
1	Sand_dry	Metho	18	M2	B	0
1	Sand_dry	Metho	18	M2	A	0
1	Sand_dry	Metho	18	M2	A	0
1	Sand_dry	Metho	18	M2	B	0
1	Sand_dry	Metho	18	M2	A	0
1	Sand_dry	Metho	18	M2	B	0
1	Sand_dry	Metho	18	M2	B	0
1	Sand_dry	Metho	18	M2	B	0
1	Sand_dry	Metho	18	M2	A	0
1	Sand_dry	Metho	18	M2	A	0
1	Sand_dry	Metho	18	M2	B	0
2	Sand_dry	Bath	2	F1	B	0
2	Sand_dry	Bath	2	F1	B	0
2	Sand_dry	Bath	2	F1	B	0
2	Sand_dry	Bath	2	F1	B	0
2	Sand_dry	Bath	7	F1	B	0
2	Sand_dry	Bath	7	F1	B	0
2	Sand_dry	Bath	16	M1	B	0
2	Sand_dry	Bath	16	M1	B	0
2	Sand_dry	Bath	16	M1	B	0
2	Sand_dry	Bath	16	M1	B	0
2	Sand_dry	Bath	18	M2	B	0
2	Sand_dry	Bath	18	M2	B	0
2	Sand_dry	Bath	18	M2	B	0
2	Sand_dry	Bath	18	M2	B	0
2	Sand_dry	Bath	25	M2	B	0
2	Sand_dry	Bath	25	M2	B	0
2	Sand_dry	Bath	25	M2	B	0
2	Sand_dry	Bath	25	M2	B	0
2	Sand_dry	Bath	26	F2	A	0
2	Sand_dry	Bath	26	F2	B	0
2	Sand_dry	Brush	2	F1	A	0
2	Sand_dry	Brush	2	F1	A	0
2	Sand_dry	Brush	2	F1	A	0
2	Sand_dry	Brush	2	F1	A	0
2	Sand_dry	Brush	2	F1	A	0
2	Sand_dry	Brush	2	F1	A	0
2	Sand_dry	Brush	7	F1	A	0
2	Sand_dry	Brush	7	F1	A	0
2	Sand_dry	Brush	7	F1	A	0
2	Sand_dry	Brush	7	F1	A	0
2	Sand_dry	Brush	16	M1	A	0
2	Sand_dry	Brush	16	M1	A	0
2	Sand_dry	Brush	18	M2	B	0
2	Sand_dry	Brush	18	M2	B	0
2	Sand_dry	Brush	18	M2	B	0
2	Sand_dry	Brush	18	M2	B	0
2	Sand_dry	Brush	25	M2	A	0
2	Sand_dry	Brush	25	M2	A	0
2	Sand_dry	Brush	25	M2	B	0
2	Sand_dry	Brush	25	M2	B	0
2	Sand_dry	Brush_bath	2	F1	A	0
2	Sand_dry	Brush_bath	2	F1	A	0
2	Sand_dry	Brush_bath	7	F1	A	0
2	Sand_dry	Brush_bath	7	F1	A	0
2	Sand_dry	Brush_bath	7	F1	A	0
2	Sand_dry	Brush_bath	7	F1	A	0
2	Sand_dry	Brush_bath	16	M1	A	0
2	Sand_dry	Brush_bath	16	M1	A	0
2	Sand_dry	Brush_bath	16	M1	A	0
2	Sand_dry	Brush_bath	16	M1	A	0
2	Sand_dry	Brush_bath	16	M1	A	0
2	Sand_dry	Brush_bath	16	M1	A	0
2	Sand_dry	Brush_bath	18	M2	A	0
2	Sand_dry	Brush_bath	18	M2	A	0
2	Sand_dry	Brush_bath	18	M2	B	0
2	Sand_dry	Brush_bath	18	M2	B	0
2	Sand_dry	Brush_bath	25	M2	B	0
2	Sand_dry	Brush_bath	25	M2	B	0
2	Sand_dry	Brush_bath	25	M2	B	0
2	Sand_dry	Brush_bath	25	M2	B	0
2	Sand_dry	Control	2	F1	A	0
2	Sand_dry	Control	2	F1	A	1
2	Sand_dry	Control	2	F1	A	0
2	Sand_dry	Control	2	F1	A	0
2	Sand_dry	Control	7	F1	A	0
2	Sand_dry	Control	7	F1	A	1
2	Sand_dry	Control	7	F1	A	0
2	Sand_dry	Control	7	F1	A	0
2	Sand_dry	Control	16	M1	A	1
2	Sand_dry	Control	16	M1	A	1
2	Sand_dry	Control	16	M1	A	1
2	Sand_dry	Control	16	M1	A	1
2	Sand_dry	Control	18	M2	B	1
2	Sand_dry	Control	18	M2	B	1
2	Sand_dry	Control	18	M2	A	0
2	Sand_dry	Control	18	M2	A	1
2	Sand_dry	Control	25	M2	B	1
2	Sand_dry	Control	25	M2	B	0
2	Sand_dry	Control	25	M2	B	0
2	Sand_dry	Control	25	M2	B	0
2	Loam_dry	Bath	2	F1	A	0
2	Loam_dry	Bath	2	F1	B	0
2	Loam_dry	Bath	2	F1	A	0
2	Loam_dry	Bath	2	F1	B	0
2	Loam_dry	Bath	2	F1	B	0
2	Loam_dry	Bath	2	F1	B	0
2	Loam_dry	Bath	12	F1	A	0
2	Loam_dry	Bath	12	F1	B	0
2	Loam_dry	Bath	12	F1	A	0
2	Loam_dry	Bath	12	F1	B	0
2	Loam_dry	Bath	18	M2	B	0
2	Loam_dry	Bath	18	M2	B	0
2	Loam_dry	Bath	18	M2	B	0
2	Loam_dry	Bath	18	M2	B	0
2	Loam_dry	Bath	18	M2	B	0
2	Loam_dry	Bath	18	M2	B	0
2	Loam_dry	Bath	20	F1	B	0
2	Loam_dry	Bath	20	F1	B	0
2	Loam_dry	Bath	20	F1	B	0
2	Loam_dry	Bath	20	F1	A	0
2	Loam_dry	Brush	2	F1	A	0
2	Loam_dry	Brush	2	F1	A	0
2	Loam_dry	Brush	12	F1	A	0
2	Loam_dry	Brush	12	F1	A	0
2	Loam_dry	Brush	12	F1	A	0
2	Loam_dry	Brush	12	F1	A	0
2	Loam_dry	Brush	12	F1	A	0
2	Loam_dry	Brush	12	F1	A	0
2	Loam_dry	Brush	18	M2	B	0
2	Loam_dry	Brush	18	M2	B	0
2	Loam_dry	Brush	18	M2	B	0
2	Loam_dry	Brush	18	M2	B	0
2	Loam_dry	Brush	20	F1	A	0
2	Loam_dry	Brush	20	F1	A	0
2	Loam_dry	Brush	20	F2	A	0
2	Loam_dry	Brush	20	F2	B	1
2	Loam_dry	Brush	20	F2	A	0
2	Loam_dry	Brush	20	F2	B	0
2	Loam_dry	Brush	20	F2	A	0
2	Loam_dry	Brush	20	F2	B	0
2	Loam_dry	Brush_bath	2	F1	A	0
2	Loam_dry	Brush_bath	2	F1	B	0
2	Loam_dry	Brush_bath	2	F1	A	0
2	Loam_dry	Brush_bath	2	F1	A	0
2	Loam_dry	Brush_bath	2	F1	A	0
2	Loam_dry	Brush_bath	2	F1	A	0
2	Loam_dry	Brush_bath	12	F1	A	0
2	Loam_dry	Brush_bath	12	F1	A	0
2	Loam_dry	Brush_bath	18	M2	B	0
2	Loam_dry	Brush_bath	18	M2	B	1
2	Loam_dry	Brush_bath	18	M2	B	0
2	Loam_dry	Brush_bath	18	M2	B	0
2	Loam_dry	Brush_bath	20	F1	A	0
2	Loam_dry	Brush_bath	20	F1	A	0
2	Loam_dry	Brush_bath	20	F1	A	1
2	Loam_dry	Brush_bath	20	F1	A	0
2	Loam_dry	Brush_bath	20	F1	A	0
2	Loam_dry	Brush_bath	20	F1	A	0
2	Loam_dry	Brush_bath	20	F2	B	0
2	Loam_dry	Brush_bath	20	F2	A	0
2	Loam_dry	Control	2	F1	A	1
2	Loam_dry	Control	2	F1	A	1
2	Loam_dry	Control	2	F1	A	0
2	Loam_dry	Control	2	F1	A	0
2	Loam_dry	Control	12	F1	A	0
2	Loam_dry	Control	12	F1	A	1
2	Loam_dry	Control	12	F1	A	0
2	Loam_dry	Control	12	F1	A	1
2	Loam_dry	Control	18	M2	B	1
2	Loam_dry	Control	18	M2	B	1
2	Loam_dry	Control	18	M2	A	0
2	Loam_dry	Control	18	M2	A	1
2	Loam_dry	Control	18	M2	B	1
2	Loam_dry	Control	18	M2	B	1
2	Loam_dry	Control	20	F2	A	1
2	Loam_dry	Control	20	F2	B	1
2	Loam_dry	Control	20	F2	A	1
2	Loam_dry	Control	20	F2	A	0
2	Loam_dry	Control	20	F2	A	1
2	Loam_dry	Control	20	F2	A	0
2	Sand_wet	Bath	2	F1	A	0
2	Sand_wet	Bath	2	F1	A	0
2	Sand_wet	Bath	2	F1	B	0
2	Sand_wet	Bath	2	F1	B	0
2	Sand_wet	Bath	2	F1	B	0
2	Sand_wet	Bath	2	F1	B	0
2	Sand_wet	Bath	18	M2	B	0
2	Sand_wet	Bath	18	M2	B	0
2	Sand_wet	Bath	18	M2	B	0
2	Sand_wet	Bath	18	M2	B	0
2	Sand_wet	Bath	18	M2	B	0
2	Sand_wet	Bath	18	M2	B	0
2	Sand_wet	Bath	18	M2	B	0
2	Sand_wet	Bath	18	M2	B	0
2	Sand_wet	Bath	26	F2	A	0
2	Sand_wet	Bath	26	F2	A	0
2	Sand_wet	Bath	26	F2	B	0
2	Sand_wet	Bath	26	F2	B	0
2	Sand_wet	Bath	26	F2	B	0
2	Sand_wet	Bath	26	F2	B	0
2	Sand_wet	Brush	2	F1	A	1
2	Sand_wet	Brush	2	F1	A	0
2	Sand_wet	Brush	2	F1	A	0
2	Sand_wet	Brush	2	F1	A	0
2	Sand_wet	Brush	2	F1	A	0
2	Sand_wet	Brush	2	F1	A	0
2	Sand_wet	Brush	2	F1	A	0
2	Sand_wet	Brush	2	F1	A	1
2	Sand_wet	Brush	2	F1	A	1
2	Sand_wet	Brush	2	F1	A	1
2	Sand_wet	Brush	18	M2	B	1
2	Sand_wet	Brush	18	M2	B	1
2	Sand_wet	Brush	18	M2	B	0
2	Sand_wet	Brush	18	M2	B	1
2	Sand_wet	Brush	18	M2	B	0
2	Sand_wet	Brush	18	M2	B	0
2	Sand_wet	Brush	18	M2	B	1
2	Sand_wet	Brush	18	M2	B	1
2	Sand_wet	Brush	18	M2	B	1
2	Sand_wet	Brush	18	M2	B	1
2	Sand_wet	Brush_bath	2	F1	A	0
2	Sand_wet	Brush_bath	2	F1	A	0
2	Sand_wet	Brush_bath	2	F1	A	0
2	Sand_wet	Brush_bath	2	F1	A	0
2	Sand_wet	Brush_bath	2	F1	A	0
2	Sand_wet	Brush_bath	2	F1	A	0
2	Sand_wet	Brush_bath	2	F1	A	0
2	Sand_wet	Brush_bath	2	F1	A	0
2	Sand_wet	Brush_bath	2	F1	A	0
2	Sand_wet	Brush_bath	2	F1	A	0
2	Sand_wet	Brush_bath	18	M2	B	0
2	Sand_wet	Brush_bath	18	M2	B	0
2	Sand_wet	Brush_bath	18	M2	B	0
2	Sand_wet	Brush_bath	18	M2	B	0
2	Sand_wet	Brush_bath	18	M2	B	0
2	Sand_wet	Brush_bath	18	M2	B	0
2	Sand_wet	Brush_bath	18	M2	B	0
2	Sand_wet	Brush_bath	18	M2	B	0
2	Sand_wet	Brush_bath	18	M2	B	0
2	Sand_wet	Brush_bath	18	M2	B	0
2	Sand_wet	Control	2	F1	A	1
2	Sand_wet	Control	2	F1	A	1
2	Sand_wet	Control	2	F1	A	1
2	Sand_wet	Control	2	F1	A	1
2	Sand_wet	Control	2	F1	A	1
2	Sand_wet	Control	2	F1	A	1
2	Sand_wet	Control	2	F1	A	1
2	Sand_wet	Control	2	F1	A	1
2	Sand_wet	Control	2	F1	A	1
2	Sand_wet	Control	2	F1	A	1
2	Sand_wet	Control	18	M2	B	1
2	Sand_wet	Control	18	M2	B	1
2	Sand_wet	Control	18	M2	B	1
2	Sand_wet	Control	18	M2	B	1
2	Sand_wet	Control	18	M2	B	1
2	Sand_wet	Control	18	M2	B	1
2	Sand_wet	Control	18	M2	B	1
2	Sand_wet	Control	18	M2	B	1
2	Sand_wet	Control	18	M2	B	1
2	Sand_wet	Control	18	M2	B	1
2	Loam_wet	Bath	2	F1	B	0
2	Loam_wet	Bath	2	F1	B	0
2	Loam_wet	Bath	2	F1	B	1
2	Loam_wet	Bath	2	F1	B	0
2	Loam_wet	Bath	3	F1	B	0
2	Loam_wet	Bath	3	F1	B	0
2	Loam_wet	Bath	3	F1	B	0
2	Loam_wet	Bath	3	F1	B	0
2	Loam_wet	Bath	3	F1	B	0
2	Loam_wet	Bath	3	F1	B	0
2	Loam_wet	Bath	18	M2	B	1
2	Loam_wet	Bath	18	M2	B	1
2	Loam_wet	Bath	18	M2	B	0
2	Loam_wet	Bath	18	M2	B	0
2	Loam_wet	Bath	26	F2	B	0
2	Loam_wet	Bath	26	F2	B	0
2	Loam_wet	Bath	26	F2	B	0
2	Loam_wet	Bath	26	F2	B	0
2	Loam_wet	Bath	26	F2	B	0
2	Loam_wet	Bath	26	F2	B	0
2	Loam_wet	Brush	2	F1	B	1
2	Loam_wet	Brush	2	F1	B	1
2	Loam_wet	Brush	2	F1	A	1
2	Loam_wet	Brush	2	F1	A	1
2	Loam_wet	Brush	2	F1	A	1
2	Loam_wet	Brush	2	F1	A	1
2	Loam_wet	Brush	2	F1	A	1
2	Loam_wet	Brush	2	F1	A	1
2	Loam_wet	Brush	2	F1	B	1
2	Loam_wet	Brush	2	F1	B	1
2	Loam_wet	Brush	18	M2	A	1
2	Loam_wet	Brush	18	M2	A	1
2	Loam_wet	Brush	18	M2	B	1
2	Loam_wet	Brush	18	M2	B	1
2	Loam_wet	Brush	18	M2	B	1
2	Loam_wet	Brush	18	M2	B	1
2	Loam_wet	Brush	26	F2	A	1
2	Loam_wet	Brush	26	F2	A	1
2	Loam_wet	Brush	26	F2	A	1
2	Loam_wet	Brush	26	F2	A	0
2	Loam_wet	Brush_bath	2	F1	A	0
2	Loam_wet	Brush_bath	2	F1	A	0
2	Loam_wet	Brush_bath	2	F1	A	0
2	Loam_wet	Brush_bath	2	F1	A	0
2	Loam_wet	Brush_bath	18	M2	B	0
2	Loam_wet	Brush_bath	18	M2	B	0
2	Loam_wet	Brush_bath	18	M2	B	0
2	Loam_wet	Brush_bath	18	M2	B	0
2	Loam_wet	Brush_bath	18	M2	B	0
2	Loam_wet	Brush_bath	18	M2	B	0
2	Loam_wet	Brush_bath	18	M2	B	0
2	Loam_wet	Brush_bath	18	M2	B	0
2	Loam_wet	Brush_bath	18	M2	B	0
2	Loam_wet	Brush_bath	18	M2	B	1
2	Loam_wet	Brush_bath	26	F2	A	0
2	Loam_wet	Brush_bath	26	F2	A	0
2	Loam_wet	Brush_bath	26	F2	A	0
2	Loam_wet	Brush_bath	26	F2	A	0
2	Loam_wet	Brush_bath	26	F2	A	0
2	Loam_wet	Brush_bath	26	F2	A	0
2	Loam_wet	Control	2	F1	A	1
2	Loam_wet	Control	2	F1	A	1
2	Loam_wet	Control	2	F1	A	1
2	Loam_wet	Control	2	F1	A	1
2	Loam_wet	Control	2	F1	A	1
2	Loam_wet	Control	2	F1	A	1
2	Loam_wet	Control	2	F1	A	1
2	Loam_wet	Control	2	F1	A	1
2	Loam_wet	Control	2	F1	A	1
2	Loam_wet	Control	2	F1	A	1
2	Loam_wet	Control	18	M2	B	1
2	Loam_wet	Control	18	M2	B	1
2	Loam_wet	Control	18	M2	B	1
2	Loam_wet	Control	18	M2	B	1
2	Loam_wet	Control	18	M2	B	1
2	Loam_wet	Control	18	M2	B	1
2	Loam_wet	Control	18	M2	B	1
2	Loam_wet	Control	18	M2	B	1
2	Loam_wet	Control	18	M2	B	1
2	Loam_wet	Control	18	M2	B	1
3	Loam_dry	Control	1	F1	B	1
3	Loam_dry	Control	1	F1	B	1
3	Loam_dry	Control	1	F1	B	1
3	Loam_dry	Control	1	F1	B	1
3	Loam_dry	Control	8	F1	A	1
3	Loam_dry	Control	8	F1	A	1
3	Loam_dry	Control	8	F1	A	1
3	Loam_dry	Control	8	F1	A	1
3	Loam_dry	Control	19	F1	B	1
3	Loam_dry	Control	19	F1	B	1
3	Loam_dry	Control	19	F1	B	1
3	Loam_dry	Control	19	F1	B	1
3	Loam_dry	Control	19	F1	B	1
3	Loam_dry	Control	19	F1	B	1
3	Loam_dry	Control	21	F1	B	1
3	Loam_dry	Control	21	F1	B	1
3	Loam_dry	Control	21	F1	B	1
3	Loam_dry	Control	21	F1	B	1
3	Loam_dry	Control	21	F1	B	1
3	Loam_dry	Control	21	F1	B	1
3	Loam_dry	Hygiene_station	1	F1	B	0
3	Loam_dry	Hygiene_station	1	F1	B	0
3	Loam_dry	Hygiene_station	1	F1	B	0
3	Loam_dry	Hygiene_station	1	F1	B	0
3	Loam_dry	Hygiene_station	1	F1	A	1
3	Loam_dry	Hygiene_station	1	F1	A	0
3	Loam_dry	Hygiene_station	8	F1	B	1
3	Loam_dry	Hygiene_station	8	F1	B	0
3	Loam_dry	Hygiene_station	8	F1	B	0
3	Loam_dry	Hygiene_station	8	F1	B	0
3	Loam_dry	Hygiene_station	8	F1	A	0
3	Loam_dry	Hygiene_station	8	F1	A	0
3	Loam_dry	Hygiene_station	19	F1	B	0
3	Loam_dry	Hygiene_station	19	F1	B	0
3	Loam_dry	Hygiene_station	19	F1	B	1
3	Loam_dry	Hygiene_station	19	F1	B	0
3	Loam_dry	Hygiene_station	21	F1	B	0
3	Loam_dry	Hygiene_station	21	F1	B	0
3	Loam_dry	Hygiene_station	21	F1	B	0
3	Loam_dry	Hygiene_station	21	F1	B	1
3	Sand_dry	Control	1	F1	B	0
3	Sand_dry	Control	1	F1	B	1
3	Sand_dry	Control	1	F1	B	0
3	Sand_dry	Control	1	F1	B	1
3	Sand_dry	Control	8	F1	B	1
3	Sand_dry	Control	8	F1	B	0
3	Sand_dry	Control	8	F1	B	1
3	Sand_dry	Control	8	F1	B	0
3	Sand_dry	Control	19	F1	B	0
3	Sand_dry	Control	19	F1	B	0
3	Sand_dry	Control	19	F1	B	0
3	Sand_dry	Control	19	F1	B	0
3	Sand_dry	Control	19	F1	B	1
3	Sand_dry	Control	19	F1	B	0
3	Sand_dry	Control	21	F1	B	1
3	Sand_dry	Control	21	F1	A	0
3	Sand_dry	Control	21	F1	A	0
3	Sand_dry	Control	21	F1	B	1
3	Sand_dry	Control	21	F1	B	0
3	Sand_dry	Control	21	F1	B	1
3	Sand_dry	Hygiene_station	1	F1	B	0
3	Sand_dry	Hygiene_station	1	F1	B	0
3	Sand_dry	Hygiene_station	1	F1	B	0
3	Sand_dry	Hygiene_station	1	F1	B	0
3	Sand_dry	Hygiene_station	1	F1	B	0
3	Sand_dry	Hygiene_station	1	F1	B	0
3	Sand_dry	Hygiene_station	8	F1	B	0
3	Sand_dry	Hygiene_station	8	F1	B	0
3	Sand_dry	Hygiene_station	8	F1	B	0
3	Sand_dry	Hygiene_station	8	F1	B	0
3	Sand_dry	Hygiene_station	8	F1	A	0
3	Sand_dry	Hygiene_station	8	F1	A	0
3	Sand_dry	Hygiene_station	19	F1	B	0
3	Sand_dry	Hygiene_station	19	F1	B	0
3	Sand_dry	Hygiene_station	19	F1	B	0
3	Sand_dry	Hygiene_station	19	F1	B	0
3	Sand_dry	Hygiene_station	21	F1	B	0
3	Sand_dry	Hygiene_station	21	F1	B	0
3	Sand_dry	Hygiene_station	21	F1	B	0
3	Sand_dry	Hygiene_station	21	F1	B	0
3	Loam_wet	Control	4	M1	B	1
3	Loam_wet	Control	4	M1	B	1
3	Loam_wet	Control	4	M1	B	1
3	Loam_wet	Control	4	M1	B	1
3	Loam_wet	Control	17	F2	B	1
3	Loam_wet	Control	17	F2	B	1
3	Loam_wet	Control	17	F2	B	1
3	Loam_wet	Control	17	F2	B	1
3	Loam_wet	Control	18	M2	B	1
3	Loam_wet	Control	18	M2	B	1
3	Loam_wet	Control	18	M2	B	1
3	Loam_wet	Control	18	M2	B	1
3	Loam_wet	Control	28	F2	B	1
3	Loam_wet	Control	28	F2	B	1
3	Loam_wet	Control	28	F2	B	1
3	Loam_wet	Control	28	F2	B	1
3	Loam_wet	Control	29	F1	B	1
3	Loam_wet	Control	29	F1	B	1
3	Loam_wet	Control	29	F1	B	1
3	Loam_wet	Control	29	F1	B	1
3	Loam_wet	Hygiene_station	4	M1	B	1
3	Loam_wet	Hygiene_station	4	M1	B	1
3	Loam_wet	Hygiene_station	4	M1	B	1
3	Loam_wet	Hygiene_station	4	M1	B	1
3	Loam_wet	Hygiene_station	17	F2	B	1
3	Loam_wet	Hygiene_station	17	F2	B	1
3	Loam_wet	Hygiene_station	17	F2	B	1
3	Loam_wet	Hygiene_station	17	F2	B	1
3	Loam_wet	Hygiene_station	18	M2	B	1
3	Loam_wet	Hygiene_station	18	M2	B	1
3	Loam_wet	Hygiene_station	18	M2	B	1
3	Loam_wet	Hygiene_station	18	M2	B	1
3	Loam_wet	Hygiene_station	28	F2	B	1
3	Loam_wet	Hygiene_station	28	F2	B	1
3	Loam_wet	Hygiene_station	28	F2	B	1
3	Loam_wet	Hygiene_station	28	F2	B	1
3	Loam_wet	Hygiene_station	29	F1	A	1
3	Loam_wet	Hygiene_station	29	F1	A	1
3	Loam_wet	Hygiene_station	29	F1	B	1
3	Loam_wet	Hygiene_station	29	F1	B	1
3	Sand_wet	Control	4	M1	B	1
3	Sand_wet	Control	4	M1	B	1
3	Sand_wet	Control	4	M1	B	1
3	Sand_wet	Control	4	M1	B	0
3	Sand_wet	Control	17	F2	B	1
3	Sand_wet	Control	17	F2	B	1
3	Sand_wet	Control	17	F2	B	1
3	Sand_wet	Control	17	F2	B	0
3	Sand_wet	Control	18	M2	B	0
3	Sand_wet	Control	18	M2	B	1
3	Sand_wet	Control	18	M2	B	1
3	Sand_wet	Control	18	M2	B	1
3	Sand_wet	Control	28	F2	A	0
3	Sand_wet	Control	28	F2	A	1
3	Sand_wet	Control	28	F2	A	1
3	Sand_wet	Control	28	F2	A	1
3	Sand_wet	Control	29	F1	B	1
3	Sand_wet	Control	29	F1	B	1
3	Sand_wet	Control	29	F1	B	1
3	Sand_wet	Control	29	F1	B	1
3	Sand_wet	Hygiene_station	4	M1	B	1
3	Sand_wet	Hygiene_station	4	M1	B	0
3	Sand_wet	Hygiene_station	4	M1	B	1
3	Sand_wet	Hygiene_station	4	M1	B	0
3	Sand_wet	Hygiene_station	17	F2	B	1
3	Sand_wet	Hygiene_station	17	F2	B	1
3	Sand_wet	Hygiene_station	17	F2	B	1
3	Sand_wet	Hygiene_station	17	F2	B	1
3	Sand_wet	Hygiene_station	18	M2	B	0
3	Sand_wet	Hygiene_station	18	M2	B	1
3	Sand_wet	Hygiene_station	18	M2	B	0
3	Sand_wet	Hygiene_station	18	M2	B	0
3	Sand_wet	Hygiene_station	28	F2	B	0
3	Sand_wet	Hygiene_station	28	F2	B	1
3	Sand_wet	Hygiene_station	28	F2	B	1
3	Sand_wet	Hygiene_station	28	F2	B	0
3	Sand_wet	Hygiene_station	29	F1	A	0
3	Sand_wet	Hygiene_station	29	F1	A	0
3	Sand_wet	Hygiene_station	29	F1	A	0
3	Sand_wet	Hygiene_station	29	F1	A	0

## Sheet: Table legend
Column heading	Explanation
Equipment	1 = field hygiene kit; 2 = fixed boot brush and disinfectant footbath; 3 = commercial hygiene station with fixed brushes and disinfectant spray
Soil_type	Loam or sand / dry or wet
Treatment	BAC = benzalkonium chloride; Metho = 70% methylated spirits; Control = no treatment
Volunteer	Each volunteer was assigned a number randomly to ensure privacy
Gender_age_Group	F = female; M = male; 1 = < 60 years old; 2 = 60 or more years old
Boot_size	A = size 9; B = size 10
Test_result	0 = negative for P. cinnamomi; 1 = positive for P. cinnamomi
